# Supplementary material for: Impact of High-to-Moderate Penetrance Genes on Genetic Testing: Looking over Breast Cancer
Source: Genes (Basel). 2023 Jul 26;14(8):1530. doi: 10.3390/genes14081530 (PMC10454640; doi:10.3390/genes14081530)
Supplement: Supplementary file 1 [file genes-14-01530-s001.zip]

Archive with 1 entries (1 files):
- genes-2493637-supplementary.pdf
